# Supplementary material for: The Role of Filippi’s Glands in the Silk Moths Cocoon Construction
Source: Int J Mol Sci. 2021 Dec 16;22(24):13523. doi: 10.3390/ijms222413523 (PMC8708004; doi:10.3390/ijms222413523)
Supplement: Supplementary file 1 [file ijms-22-13523-s001.zip]

Archive with 4 entries (4 files):
- ijms-1473911 - Supplementary Figure.pdf
- Table S1.pdf
- Table S2.pdf
- Table S3.pdf
